# Supplementary material for: Acceptability of Clinical Trials on COVID-19 during Pregnancy among Pregnant Women and Healthcare Providers: A Qualitative Study
Source: Int J Environ Res Public Health. 2021 Oct 13;18(20):10717. doi: 10.3390/ijerph182010717 (PMC8535397; doi:10.3390/ijerph182010717)
Supplement: Supplementary file 1 [file ijerph-18-10717-s001.zip]

Archive with 2 entries (2 files):
- Supplementary file 1_interview guide.pdf
- Supplementary file 2_SRQR_checklist_ AcCOV.pdf
